# Supplementary material for: Intramuscular fat is present in cervical multifidus but not soleus in patients with chronic whiplash associated disorders
Source: PLoS One. 2018 May 24;13(5):e0197438. doi: 10.1371/journal.pone.0197438 (PMC5967697; doi:10.1371/journal.pone.0197438)
Supplement: S1 Study Data — (XLSX) [file pone.0197438.s001.xlsx]

## Sheet: MRIData_upload
Subj_ID	Weeks_Post_ MVA	Gender 1=female, 0=male	Age	BMI	Group, 1=WAD, 0=Control	wkVAS_pain	NDI	NDI_group 1=mild; 2= mod/sev; 0=control	PDS_total symptoms	IMF_multif	Mid_sol_IMF
1	537	0	37	23.5102	1	4.6	22	1	4	21.3199	10.0458
2	145.6	1	19	22.7694	1	5.6	32	2	7	18.0556	6.13623
3	34	1	30	18.3594	1	6.3	54	2	6	22.8307	9.91
4	99.6	1	26	28.075	1	5.16	48	2	14	23.3175	10.8913
5	124.6	1	46	26.2596	1	3.2	42	2	15	25.8524	9.89
6	65.3	1	38	31.6158	1	6.4	68	2	37	24.7677	7.83855
7	245.9	1	54	26.3958	1	3	66	2	29	30.8649	15.0165
9	153.7	1	38	18.5901	1	4.9	38	2	18	28.5772	7.85062
10	28.6	1	40	34.3679	1	0.8	22	1	10	25.752	10.9373
11	102.6	0	37	24.0493	1	2.6	36	2	7	17.5693	7.45738
13	174	0	42	30.7394	1	5.7	20	1	12	16.26	7.25357
14	357.1	0	36	26.5957	1	4.1	30	2	2	27.8613	9.47823
15	170.3	1	47	22.2041	1	2	30	2	3	18.4921	8.06508
16	359	0	44	33.9506	1	2.1	33.33	2	10	19.9644	23.7913
17	469.3	0	43	28.0428	1	6.8	62	2	26	27.361	16.3049
18	406.1	1	31	24.0569	1	4.7	8	1	0	21.9782	10.4789
19	163.1	1	30	24.3824	1	5	36	2	9	20.5892	11.2081
20	248	0	54	30.2041	1	7.2	24	1	8	23.02	9.53
21	314.7	1	45	24.3375	1	5.5	44	2	15	33.6246	10.5828
22	263.3	1	25	27.9155	1	0.5	14	1	0	18.3107	7.32032
23	91	1	42	25.0995	1	2.3	36	2	1	24.4177	10.9312
24	54.3	1	24	22.3214	1	6.8	46	2	5	33.97	7.65145
25	473	0	57	26.8274	1	6.6	34	2	7	32.2894	13.8779
26	52.1	0	29	23.2687	1	0.4	24	1	8	21.0195	7.7696
27	433.9	1	29	27.6361	1	6	28	1	6	17.7404	4.98881
28	131.1	1	28	23.8751	1	6	38	2	24	26.645	6.60597
29	39	1	44	22.7244	1	3.8	56	2	31	21.2071	7.2094
30	39.4	1	62	27.6817	1	5.2	38	2	16	32.482	17.2196
31	121.4	0	30	36.523	1	1.5	18	1	0	26.17	11.9492
32	279.1	0	47	24.8356	1	2.4	22	1	1	25.1014	9.60939
33	147.1	1	21	18.3768	1	6.4	74	2	39	26.44	7.2938
35	39.4	0	65	25.9455	1	4.7	28	1	10	27.5697	16.0313
36	287.6	0	51	30.8642	1	8	68	2	42	29.24	11.1423
37	102.6	0	46	32.4074	1	6.5	52	2	19	27.4818	8.26292
38	268.6	1	48	20.8209	1	2.9	18	1	0	26.5507	7.06321
39	534	1	49	20.753	1	5.9	18	1	1	26.3594	8.14407
40	495.1	1	33	21.9671	1	5.9	20	1	14	19.0193	9.49354
41	333.4	1	48	24.3141	1	1.6	22	1	10	28.8936	12.4651
42	284.1	1	43	20.5191	1	3.3	14	1	0	25.62	8.72696
43	317.9	0	31	24.3827	1	6.8	18	1	9	20.6125	7.76734
8	117.4	0	27	24.11	1	2.7	12	1	0	22.23	9.97505
12	87.6	1	41	30	1	7.8	66	2	42	23.43	11.67
34	103.5	0	46	33	1	6	50	2	21	28.24	8.26292
901		1	34	22.3863	0			0		22.4542	10.1275
902		1	48	24.0344	0			0		24.0841	10.0574
903		0	36	28.3782	0			0		28.1307	6.14476
905		1	23	22.2041	0			0		13.1601	9.51
906		1	25	19.9594	0			0		18.5518	7.52761
907		1	26	18.026	0			0		17.6804	6.93439
908		1	41	20.7612	0			0		18.57	9.48
909		1	42	20	0			0		18.76	7.2
910		1	48	18.6851	0			0		17.5579	9.50074
911		0	61	25.5922	0			0		19.83	13.6032
912		0	31	21.201	0			0		13.8089	8.22534
913		0	29	27.6817	0			0		19.4376	9.68763
914		0	48	28.089	0			0		14.3247	9.69573
915		1	63	20.3244	0			0		22.5427	9.47455
916		1	31	23.5294	0			0		14.6217	10.6991
904		1	46	20.4152	0			0		29.56	13.0178
